# Supplementary material for: Mycobacterium tuberculosis Cells Surviving in the Continued Presence of Bactericidal Concentrations of Rifampicin in vitro Develop Negatively Charged Thickened Capsular Outer Layer That Restricts Permeability to the Antibiotic
Source: Front Microbiol. 2020 Dec 17;11:554795. doi: 10.3389/fmicb.2020.554795 (PMC7773709; doi:10.3389/fmicb.2020.554795)
Supplement: Supplementary file 2 [file Table_1.XLSX]

## Sheet: Sheet1
	RSP_1_% relative abun	RSP_2_% relative abun	MLP_1_% relative abun	MLP_2_% relative abun		RSP avg.	SD				MLP Avg.	SD		fold (per/mlp)
ETHANOL, 2,2'-OXYBIS-, DIACETATE	0.836131	0	0	0		0.418066	0.418066				0	0		#DIV/0!
1,2,3-PROPANETRIOL, TRIACETATE (CAS) / GLYCEROL TRIACETATE	0.375839	0.160834	0.182942	0.109693		0.268337	0.107502				0.146317	0.0366244		1.83394
OCTANOIC ACID, 3-OXO-, METHYL ESTER	0.245626	0	0	0		0.122813	0.122813				0	0		#DIV/0!
GALACTOSEPTANOSIDE, METHYL 2,3,4,5-TETRA-O-METHYL-, .ALPHA.-D-	1.94532	0.4398	1.14164	0.953681		1.19256	0.75276				1.04766	0.0939808		1.13831
MANNITOL, 1,3,4-TRI-O-METHYL-, TRIACETATE, D- (CAS) /MANNITOL-3,4,6-TRIMETHYL-1,2,5-TRIACETATE (1,2,5-linked-Mannitol)	0.164341	0.226697	0.0786841	0		0.195519	0.0311783				0.0393421	0.0393421		4.96972
METHYL(METHYL 2,3,4-TRI-O-METHYL-.ALPHA.-D-MANNOPYRANOSIDE)URONATE	3.15359	0.865506	2.45939	1.84849		2.00955	1.14404				2.15394	0.305447		0.932964
MYO-INOSITOL, 1,2,3,4,5,6-HEXA-O-METHYL- (CAS) $$ 1,2,3,5/4,6-HEXAMETHOXYCYCLOHEXANE	0.144013	0.198828	0.216878	0.230564		0.17142	0.0274074				0.223721	0.00684292		0.766223
MANNITOL, 1,3,4,5-TETRA-O-METHYL-, DIACETATE, D- (1,2-linked mannitol)	1.46749	0.556288	0.821592	0.455882		1.01189	0.4556				0.638737	0.182855		1.5842
METHYL-6-DEOXY-6-FLUORO-2,3,4-TRI-O-METHYL.BETA.D-GALACTOPYRANOSIDE	0.704873	0	0	0		0.352436	0.352436				0	0		#DIV/0!
1,3-DI-ISO-PROPYLNAPHTHALENE	0.903448	0.40891	0.75863	0		0.656179	0.247269				0.379315	0.379315		1.7299
5-O-ACETYL-2,3,4,6-TETRA-O-METHYL-D-MANNONITRILE (5-linked Mannonitrile)	0.209768	0.295913	0	0		0.25284	0.0430724				0	0		#DIV/0!
1,3-DI-ISO-PROPYLNAPHTHALENE	0.274765	0.210551	0.345123	0		0.242658	0.032107				0.172561	0.172561		1.40621
1,7-DI-ISO-PROPYLNAPHTHALENE	0.725984	0.431982	0.645735	0.410492		0.578983	0.147001				0.528114	0.117621		1.09632
5,6-DI-O-ACETYL-2,3,4-TRI-O-METHYL-D-MANNONITRILE (5,6-linked Mannonitrile)	0.763507	1.16228	0.911557	1.10721		0.962894	0.199387				1.00939	0.0978281		0.953941
2,5,6-TRI-O-ACETYL-3,4-DI-O-METHYL-D-MANNONITRILE (2,5,6-linked Mannonitrile)	7.05794	6.19446	16.3247	7.91223		6.6262	0.431741				12.1184	4.20621		0.546787
METHYL 3,4-DI-O-ACETYL-2,6-DI-O-METHYL-.ALPHA.-D-MANNOPYRANOSIDE (3,4-linked Mannose)	4.69408	0.582709	1.35021	1.02714		2.6384	2.05569				1.18868	0.161536		2.21961
METHYL(METHYL 2,3-DI-O-ACETYL-4-O-METHYL-.ALPHA.-D-MANNOPYRANOSIDE)URONATE	8.47707	1.93093	5.69386	3.89904		5.204	3.27307				4.79645	0.897414		1.08497
5-O-ACETYL-2,3,4,6-TETRA-O-METHYL-D-GALACTONITRILE (5-linked Galactonitrile)	28.1447	33.6637	21.2339	26.4519		30.9042	2.75952				23.8429	2.609		1.29616
4,5,6-TRI-O-ACETYL-2,3-DI-O-METHYL-D-MANNONITRILE (4,5,6-linked Mannonitrile)	0.863807	0.737331	0.363988	1.26191		0.800569	0.063238				0.812951	0.448963		0.98477
5-O-ACETYLRHODINOSE	0.638726	0.453499	1.28113	0.411311		0.546113	0.0926136				0.846222	0.434911		0.645354
1,2,4-TRI-O-ACETYL-3,5-DI-O-METHYLARABINITOL (1,2,4-linked arabinitol)	0.810809	1.29979	0.566546	0.689437		1.0553	0.244493				0.627991	0.0614455		1.68044
4,5-DI-O-ACETYL-2,3,6-TRI-O-METHYL-D-MANNONITRILE (4,5-linked Mannonitrile)	25.1229	37.4994	27.369	36.444		31.3111	6.18824				31.9065	4.53749		0.981339
5,6-DI-O-ACETYL-2,3,4-TRI-O-METHYL-D-MANNONITRILE (5,6-linked Mannonitrile)	2.7853	3.81344	3.38161	4.12143		3.29937	0.514067				3.75152	0.369911		0.879475
ETHYL 2-ACETOXY-2-METHYLACETOACETATE	1.56164	1.89005	1.57553	1.52611		1.72585	0.164208				1.55082	0.0247097		1.11286
2-CARBOMETHOXY-1,2,3,4,-TETRAHYDRONAPHTHALENE $$ METHYL 1,2,3,4-TETRAHYDRONAPHTHALENE-2-CARBOXYLATE	0.405356	0.350945	0.232415	0.197233		0.37815	0.0272057				0.214824	0.0175914		1.76028
4-METHYL-D-MANNITOL 1,2,3,5,6-PENTAACETATE (1,2,3,5,6 linked Mannitol)	2.93157	3.87461	3.80163	3.25117		3.40309	0.47152				3.5264	0.275228		0.965032
ACETAMINOPHEN-3-MERCAPTURATE	0.196792	0	0.318753	0		0.0983959	0.0983959				0.159377	0.159377		0.61738
ACETAMINOPHEN-3-MERCAPTURATE	0.818578	0	0	0		0.409289	0.409289				0	0		#DIV/0!
HEXAACETYL-MANNITOL	0.362939	0.291207	0.185826	0.169845		0.327073	0.035866				0.177836	0.00799042		1.83919
GALACTITOL, 1,3,4,5-TETRA-O-METHYL-, DIACETATE (2,6-linked Galactitol)	0.138101	0.1745	0.400401	0.342155		0.1563	0.0181998				0.371278	0.029123		0.420979
1H-PURIN-6-AMINE, [(2-FLUOROPHENYL)METHYL]- (CAS)	0.35768	0	0.235459	0.237711		0.17884	0.17884				0.236585	0.00112579		0.755922
PERMETHYL-.BETA.-D-GLUCOPYRANOSYL-(1-1)-.BETA.-D-GLUCOPYRANOSIDE	0	0	0.560723	0.566742		0	0				0.563732	0.00300954		0
AMIDINOTHIOUREA	0.281683	0.350361	0.559508	0.594291		0.316022	0.0343391				0.5769	0.0173914		0.547794
3,4-DIFLUOROANISOLE	0	0	0.349118	0.568205		0	0				0.458662	0.109544		0
BETA.-D-GALACTOPYRANOSIDE, METHYL 2,3,4,6-TETRA-O-METHYL- (CAS) (terminal-Galactose)	0	0	0.326547	0.452136		0	0				0.389341	0.0627946		0
PERMETHYL-.ALPHA.-D-GLUCOPYRANOSYL-(1-1)-.ALPHA.-D-GLUCOPYRANOSIDE	0.338885	0.228555	0.0851085	0		0.28372	0.0551649				0.0425542	0.0425542		6.66726
DIISOOCTYL-PHTHALATE	1.16326	1.70691	3.27272	1.55561		1.43508	0.271825				2.41416	0.858557		0.594444
METHYL 2-DEOXY-3,4,6-TRI-O-METHYL-2-(N-METHYLACETAMIDO)-.ALPHA.-D-GLUCOPYRANOSIDE (1-linked GlcNAc)	0.698661	0	2.41771	2.75743		0.349331	0.349331				2.58757	0.169863		0.135003
METHYL 6-O-ACETYL-2,3,4,7-TETRA-O-METHYL-.BETA.-GLYCERO-D-GLUCOHEPTOPYRANOSIDE (6-linked glucoheptopyranoside)	0.234827	0	0.551448	0.446923		0.117413	0.117413				0.499185	0.0522624		0.23521

## Sheet: Sheet2
		fold
1	ETHANOL, 2,2'-OXYBIS-, DIACETATE	#DIV/0!
2	1,2,3-PROPANETRIOL, TRIACETATE (CAS) / GLYCEROL TRIACETATE	1.83394
3	OCTANOIC ACID, 3-OXO-, METHYL ESTER	#DIV/0!
4	GALACTOSEPTANOSIDE, METHYL 2,3,4,5-TETRA-O-METHYL-, .ALPHA.-D-	1.13831
5	MANNITOL, 1,3,4-TRI-O-METHYL-, TRIACETATE, D- (CAS) /MANNITOL-3,4,6-TRIMETHYL-1,2,5-TRIACETATE (1,2,5-linked-Mannitol)	4.96972
6	METHYL(METHYL 2,3,4-TRI-O-METHYL-.ALPHA.-D-MANNOPYRANOSIDE)URONATE	0.932964
7	MYO-INOSITOL, 1,2,3,4,5,6-HEXA-O-METHYL- (CAS) $$ 1,2,3,5/4,6-HEXAMETHOXYCYCLOHEXANE	0.766223
8	MANNITOL, 1,3,4,5-TETRA-O-METHYL-, DIACETATE, D- (1,2-linked mannitol)	1.5842
9	METHYL-6-DEOXY-6-FLUORO-2,3,4-TRI-O-METHYL.BETA.D-GALACTOPYRANOSIDE	#DIV/0!
10	1,3-DI-ISO-PROPYLNAPHTHALENE	1.7299
11	5-O-ACETYL-2,3,4,6-TETRA-O-METHYL-D-MANNONITRILE (5-linked Mannonitrile)	#DIV/0!
12	1,3-DI-ISO-PROPYLNAPHTHALENE	1.40621
13	1,7-DI-ISO-PROPYLNAPHTHALENE	1.09632
14	5,6-DI-O-ACETYL-2,3,4-TRI-O-METHYL-D-MANNONITRILE (5,6-linked Mannonitrile)	0.953941
15	2,5,6-TRI-O-ACETYL-3,4-DI-O-METHYL-D-MANNONITRILE (2,5,6-linked Mannonitrile)	0.546787
16	METHYL 3,4-DI-O-ACETYL-2,6-DI-O-METHYL-.ALPHA.-D-MANNOPYRANOSIDE (3,4-linked Mannose)	2.21961
17	METHYL(METHYL 2,3-DI-O-ACETYL-4-O-METHYL-.ALPHA.-D-MANNOPYRANOSIDE)URONATE	1.08497
18	5-O-ACETYL-2,3,4,6-TETRA-O-METHYL-D-GALACTONITRILE (5-linked Galactonitrile)	1.29616
19	4,5,6-TRI-O-ACETYL-2,3-DI-O-METHYL-D-MANNONITRILE (4,5,6-linked Mannonitrile)	0.98477
20	5-O-ACETYLRHODINOSE	0.645354
21	1,2,4-TRI-O-ACETYL-3,5-DI-O-METHYLARABINITOL (1,2,4-linked arabinitol)	1.68044
22	4,5-DI-O-ACETYL-2,3,6-TRI-O-METHYL-D-MANNONITRILE (4,5-linked Mannonitrile)	0.981339
23	5,6-DI-O-ACETYL-2,3,4-TRI-O-METHYL-D-MANNONITRILE (5,6-linked Mannonitrile)	0.879475
24	ETHYL 2-ACETOXY-2-METHYLACETOACETATE	1.11286
25	2-CARBOMETHOXY-1,2,3,4,-TETRAHYDRONAPHTHALENE $$ METHYL 1,2,3,4-TETRAHYDRONAPHTHALENE-2-CARBOXYLATE	1.76028
26	4-METHYL-D-MANNITOL 1,2,3,5,6-PENTAACETATE (1,2,3,5,6 linked Mannitol)	0.965032
27	ACETAMINOPHEN-3-MERCAPTURATE	0.61738
28	ACETAMINOPHEN-3-MERCAPTURATE	#DIV/0!
29	HEXAACETYL-MANNITOL	1.83919
30	GALACTITOL, 1,3,4,5-TETRA-O-METHYL-, DIACETATE (2,6-linked Galactitol)	0.420979
31	1H-PURIN-6-AMINE, [(2-FLUOROPHENYL)METHYL]- (CAS)	0.755922
32	PERMETHYL-.BETA.-D-GLUCOPYRANOSYL-(1-1)-.BETA.-D-GLUCOPYRANOSIDE	0
33	AMIDINOTHIOUREA	0.547794
34	3,4-DIFLUOROANISOLE	0
35	.BETA.-D-GALACTOPYRANOSIDE, METHYL 2,3,4,6-TETRA-O-METHYL- (CAS) (terminal-Galactose)	0
36	PERMETHYL-.ALPHA.-D-GLUCOPYRANOSYL-(1-1)-.ALPHA.-D-GLUCOPYRANOSIDE	6.66726
37	DIISOOCTYL-PHTHALATE	0.594444
38	METHYL 2-DEOXY-3,4,6-TRI-O-METHYL-2-(N-METHYLACETAMIDO)-.ALPHA.-D-GLUCOPYRANOSIDE (1-linked GlcNAc)	0.135003
39	METHYL 6-O-ACETYL-2,3,4,7-TETRA-O-METHYL-.BETA.-GLYCERO-D-GLUCOHEPTOPYRANOSIDE (6-linked glucoheptopyranoside)	0.23521
